# Supplementary material for: Incorporating Evolutionary Information and Functional Domains for Identifying RNA Splicing Factors in Humans
Source: PLoS One. 2011 Nov 16;6(11):e27567. doi: 10.1371/journal.pone.0027567 (PMC3217973; doi:10.1371/journal.pone.0027567)
Supplement: File S2 — Dipeptide pair P-value. (XLSX) [file pone.0027567.s002.xlsx]

## Sheet: Sheet1
AAPC	Pair	Positive with AAPC	All Positive	Prob_Pos	Negative with AAPC	All Negative	Prob_Neg	Prob_difference	P-value
64	DD	137	173	0.791908	3139	5557	0.564873	0.227034	1.14139e-10
72	DK	140	173	0.809249	3271	5557	0.588627	0.220622	2.04418e-10
232	KK	154	173	0.890173	3869	5557	0.696239	0.193934	5.44234e-10
62	DR	136	173	0.786127	3308	5557	0.595285	0.190842	3.28124e-08
67	DE	145	173	0.83815	3664	5557	0.659349	0.178802	4.87171e-08
192	IK	130	173	0.751445	3186	5557	0.573331	0.178114	3.25022e-07
152	GK	151	173	0.872832	3916	5557	0.704697	0.168136	6.54873e-08
392	VK	144	173	0.83237	3719	5557	0.669246	0.163124	4.86335e-07
227	KE	155	173	0.895954	4121	5557	0.741587	0.154367	1.70714e-07
130	EI	136	173	0.786127	3517	5557	0.632895	0.153232	4.24157e-06
293	PM	83	173	0.479769	1858	5557	0.334353	0.145416	1.96678e-05
368	YG	108	173	0.624277	2662	5557	0.479035	0.145242	3.20741e-05
139	EY	107	173	0.618497	2640	5557	0.475076	0.143421	3.8934e-05
233	KM	99	173	0.572254	2392	5557	0.430448	0.141806	4.5058e-05
222	KR	144	173	0.83237	3838	5557	0.69066	0.14171	7.00166e-06
182	IR	126	173	0.728324	3275	5557	0.589347	0.138977	3.88642e-05
221	KA	150	173	0.867052	4046	5557	0.728091	0.138961	4.02594e-06
123	EN	133	173	0.768786	3508	5557	0.631276	0.13751	3.07921e-05
292	PK	131	173	0.757225	3447	5557	0.620299	0.136927	3.70644e-05
223	KN	121	173	0.699422	3156	5557	0.567932	0.13149	9.82868e-05
387	VE	146	173	0.843931	3966	5557	0.713694	0.130236	2.05409e-05
226	KQ	127	173	0.734104	3358	5557	0.604283	0.129821	9.25066e-05
110	QI	113	173	0.653179	2912	5557	0.524024	0.129155	0.000146696
224	KD	133	173	0.768786	3561	5557	0.640813	0.127973	8.15591e-05
284	PD	132	173	0.763006	3530	5557	0.635235	0.127771	8.81442e-05
367	YE	105	173	0.606936	2664	5557	0.479395	0.127541	0.000183081
234	KF	107	173	0.618497	2730	5557	0.491272	0.127225	0.000186672
42	NR	112	173	0.647399	2901	5557	0.522044	0.125355	0.000210369
142	GR	147	173	0.849711	4029	5557	0.725031	0.124679	3.38287e-05
124	ED	150	173	0.867052	4126	5557	0.742487	0.124565	2.27369e-05
242	MR	87	173	0.50289	2103	5557	0.378442	0.124449	0.000205482
184	ID	110	173	0.635838	2845	5557	0.511967	0.123871	0.000245916
187	IE	122	173	0.705202	3232	5557	0.581609	0.123594	0.000198816
239	KY	103	173	0.595376	2625	5557	0.472377	0.122999	0.000276294
241	MA	126	173	0.728324	3378	5557	0.607882	0.120442	0.00023126
48	NG	117	173	0.676301	3090	5557	0.556055	0.120245	0.000303225
364	YD	89	173	0.514451	2192	5557	0.394457	0.119993	0.000322267
229	KH	95	173	0.549133	2415	5557	0.434587	0.114546	0.000554461
159	GY	103	173	0.595376	2674	5557	0.481195	0.114181	0.00058411
272	FK	107	173	0.618497	2806	5557	0.504949	0.113548	0.000605013
24	RD	130	173	0.751445	3545	5557	0.637934	0.113511	0.000365539
231	KL	153	173	0.884393	4287	5557	0.771459	0.112934	5.42581e-05
263	FN	90	173	0.520231	2266	5557	0.407774	0.112457	0.000627677
23	RN	117	173	0.676301	3135	5557	0.564153	0.112147	0.000599269
228	KG	135	173	0.780347	3715	5557	0.668526	0.111821	0.000334788
230	KI	124	173	0.716763	3363	5557	0.605183	0.11158	0.000532208
112	QK	130	173	0.751445	3568	5557	0.642073	0.109372	0.000522211
61	DA	132	173	0.763006	3636	5557	0.65431	0.108696	0.000509171
79	DY	96	173	0.554913	2483	5557	0.446824	0.108089	0.000939196
134	EF	113	173	0.653179	3031	5557	0.545438	0.107741	0.000904845
44	ND	95	173	0.549133	2457	5557	0.442145	0.106988	0.00101797
372	YK	96	173	0.554913	2490	5557	0.448083	0.10683	0.0010357
119	QY	85	173	0.491329	2138	5557	0.38474	0.10659	0.000944574
122	ER	142	173	0.820809	3971	5557	0.714594	0.106215	0.000359932
28	RG	142	173	0.820809	3977	5557	0.715674	0.105135	0.000397652
51	NL	138	173	0.797688	3851	5557	0.693	0.104688	0.000534167
268	FG	116	173	0.67052	3154	5557	0.567572	0.102948	0.00125006
33	RM	86	173	0.49711	2193	5557	0.394637	0.102472	0.00132445
299	PY	92	173	0.531792	2386	5557	0.429368	0.102424	0.00141297
68	DG	132	173	0.763006	3676	5557	0.661508	0.101498	0.000926644
106	QQ	120	173	0.693642	3296	5557	0.593126	0.100516	0.0013992
32	RK	142	173	0.820809	4003	5557	0.720353	0.100457	0.00060685
12	AK	136	173	0.786127	3811	5557	0.685802	0.100325	0.000859382
127	EE	158	173	0.913295	4518	5557	0.813029	0.100266	9.56755e-05
